# Supplementary material for: Kernel Bioassay Evaluation of Maize Ear Rot and Genome-Wide Association Analysis for Identifying Genetic Loci Associated with Resistance to Fusarium graminearum Infection
Source: J Fungi (Basel). 2023 Dec 1;9(12):1157. doi: 10.3390/jof9121157 (PMC10744209; doi:10.3390/jof9121157)
Supplement: Supplementary file 1 [file jof-09-01157-s001.zip]

Archive with 1 entries (1 files):
- jof-2699472-supplementary.pdf
